# Supplementary material for: Nasopharyngeal carriage and antimicrobial susceptibility profiles of Streptococcus pneumoniae among children with pneumonia and healthy children in Padang, Indonesia
Source: Access Microbiol. 2023 Jun 16;5(6):acmi000584.v3. doi: 10.1099/acmi.0.000584.v3 (PMC10323794; doi:10.1099/acmi.0.000584.v3)
Supplement: Supplementary material 1 [file acmi-5-584.v3-s001.xlsx]

## Sheet: Datasheet
Datasheet of pneumococcal carriage among healthy children and children with pneumonia in Padang, West Sumatera, Indonesia.
No	Specimen ID	Specimen type	Group	Culture on BAP	Optochin	Bile solubility	S. pneumoniae final results	Serotype	Inhibition Zone diameter (mm)							Interpretation
									CHL	CLI	OXA	ERY	STX	TET	VA	CHL	CLI	OXA	ERY	STX	TET	VA
1	PDG 001	Nasopharyngeal Swab	Patients	Positive	S	N/A	Positive	untypeable by PCR (cpsA negative)	31	26	0	32	13	34	21	S	S	R	S	R	S	S
2	PDG 002	Nasopharyngeal Swab	Patients	Negative	N/A	N/A	Negative	N/A	N/A	N/A	N/A	N/A	N/A	N/A	N/A	N/A	N/A	N/A	N/A	N/A	N/A	N/A
3	PDG 003	Nasopharyngeal Swab	Patients	Positive	R	Negative	Negative	N/A	N/A	N/A	N/A	N/A	N/A	N/A	N/A	N/A	N/A	N/A	N/A	N/A	N/A	N/A
4	PDG 004	Nasopharyngeal Swab	Patients	Positive	R	Negative	Negative	N/A	N/A	N/A	N/A	N/A	N/A	N/A	N/A	N/A	N/A	N/A	N/A	N/A	N/A	N/A
5	PDG 005	Nasopharyngeal Swab	Patients	Negative	N/A	N/A	Negative	N/A	N/A	N/A	N/A	N/A	N/A	N/A	N/A	N/A	N/A	N/A	N/A	N/A	N/A	N/A
6	PDG 006	Nasopharyngeal Swab	Patients	Negative	N/A	N/A	Negative	N/A	N/A	N/A	N/A	N/A	N/A	N/A	N/A	N/A	N/A	N/A	N/A	N/A	N/A	N/A
7	PDG 007	Nasopharyngeal Swab	Patients	Positive	R	Negative	Negative	N/A	N/A	N/A	N/A	N/A	N/A	N/A	N/A	N/A	N/A	N/A	N/A	N/A	N/A	N/A
8	PDG 008	Nasopharyngeal Swab	Patients	Positive	S	N/A	Positive	untypeable by PCR (cpsA negative)	25	25	0	27	0	28	26	S	S	R	S	R	S	S
9	PDG 009	Nasopharyngeal Swab	Patients	Positive	R	Negative	Negative	N/A	N/A	N/A	N/A	N/A	N/A	N/A	N/A	N/A	N/A	N/A	N/A	N/A	N/A	N/A
10	PDG 010	Nasopharyngeal Swab	Patients	Negative	N/A	N/A	Negative	N/A	N/A	N/A	N/A	N/A	N/A	N/A	N/A	N/A	N/A	N/A	N/A	N/A	N/A	N/A
11	PDG 011	Nasopharyngeal Swab	Patients	Positive	R	Negative	Negative	N/A	N/A	N/A	N/A	N/A	N/A	N/A	N/A	N/A	N/A	N/A	N/A	N/A	N/A	N/A
12	PDG 012	Nasopharyngeal Swab	Patients	Negative	N/A	N/A	Negative	N/A	N/A	N/A	N/A	N/A	N/A	N/A	N/A	N/A	N/A	N/A	N/A	N/A	N/A	N/A
13	PDG 013	Nasopharyngeal Swab	Patients	Positive	R	Negative	Negative	N/A	N/A	N/A	N/A	N/A	N/A	N/A	N/A	N/A	N/A	N/A	N/A	N/A	N/A	N/A
14	PDG 014	Nasopharyngeal Swab	Patients	Negative	N/A	N/A	Negative	N/A	N/A	N/A	N/A	N/A	N/A	N/A	N/A	N/A	N/A	N/A	N/A	N/A	N/A	N/A
15	PDG 015	Nasopharyngeal Swab	Patients	Positive	R	Negative	Negative	N/A	N/A	N/A	N/A	N/A	N/A	N/A	N/A	N/A	N/A	N/A	N/A	N/A	N/A	N/A
16	PDG 016	Nasopharyngeal Swab	Patients	Negative	N/A	N/A	Negative	N/A	N/A	N/A	N/A	N/A	N/A	N/A	N/A	N/A	N/A	N/A	N/A	N/A	N/A	N/A
17	PDG 017	Nasopharyngeal Swab	Patients	Positive	S	N/A	Positive	untypeable by PCR (cpsA negative)	26	0	11	26	15	27	25	S	R	R	S	R	I	S
18	PDG 018	Nasopharyngeal Swab	Patients	Negative	N/A	N/A	Negative	N/A	N/A	N/A	N/A	N/A	N/A	N/A	N/A	N/A	N/A	N/A	N/A	N/A	N/A	N/A
19	PDG 019	Nasopharyngeal Swab	Patients	Negative	N/A	N/A	Negative	N/A	N/A	N/A	N/A	N/A	N/A	N/A	N/A	N/A	N/A	N/A	N/A	N/A	N/A	N/A
20	PDG 020	Nasopharyngeal Swab	Patients	Negative	N/A	N/A	Negative	N/A	N/A	N/A	N/A	N/A	N/A	N/A	N/A	N/A	N/A	N/A	N/A	N/A	N/A	N/A
21	PDG 021	Nasopharyngeal Swab	Patients	Negative	N/A	N/A	Negative	N/A	N/A	N/A	N/A	N/A	N/A	N/A	N/A	N/A	N/A	N/A	N/A	N/A	N/A	N/A
22	PDG 022	Nasopharyngeal Swab	Patients	Negative	N/A	N/A	Negative	N/A	N/A	N/A	N/A	N/A	N/A	N/A	N/A	N/A	N/A	N/A	N/A	N/A	N/A	N/A
23	PDG 023	Nasopharyngeal Swab	Patients	Negative	N/A	N/A	Negative	N/A	N/A	N/A	N/A	N/A	N/A	N/A	N/A	N/A	N/A	N/A	N/A	N/A	N/A	N/A
24	PDG 024	Nasopharyngeal Swab	Patients	Negative	N/A	N/A	Negative	N/A	N/A	N/A	N/A	N/A	N/A	N/A	N/A	N/A	N/A	N/A	N/A	N/A	N/A	N/A
25	PDG 025	Nasopharyngeal Swab	Patients	Positive	R	Negative	Negative	N/A	N/A	N/A	N/A	N/A	N/A	N/A	N/A	N/A	N/A	N/A	N/A	N/A	N/A	N/A
26	PDG 026	Nasopharyngeal Swab	Patients	Negative	N/A	N/A	Negative	N/A	N/A	N/A	N/A	N/A	N/A	N/A	N/A	N/A	N/A	N/A	N/A	N/A	N/A	N/A
27	PDG 027	Nasopharyngeal Swab	Patients	Negative	N/A	N/A	Negative	N/A	N/A	N/A	N/A	N/A	N/A	N/A	N/A	N/A	N/A	N/A	N/A	N/A	N/A	N/A
28	PDG 028	Nasopharyngeal Swab	Patients	Negative	N/A	N/A	Negative	N/A	N/A	N/A	N/A	N/A	N/A	N/A	N/A	N/A	N/A	N/A	N/A	N/A	N/A	N/A
29	PDG 029	Nasopharyngeal Swab	Patients	Positive	S	N/A	Positive	19F	28	26	0	12	0	23	24	S	S	R	R	R	R	S
30	PDG 030	Nasopharyngeal Swab	Patients	Positive	R	Negative	Negative	N/A	N/A	N/A	N/A	N/A	N/A	N/A	N/A	N/A	N/A	N/A	N/A	N/A	N/A	N/A
31	PDG 031	Nasopharyngeal Swab	Patients	Negative	N/A	N/A	Negative	N/A	N/A	N/A	N/A	N/A	N/A	N/A	N/A	N/A	N/A	N/A	N/A	N/A	N/A	N/A
32	PDG 032	Nasopharyngeal Swab	Patients	Positive	S	N/A	Positive	6B	34	25	0	0	0	17	26	S	S	R	R	R	R	S
33	PDG 033	Nasopharyngeal Swab	Patients	Negative	N/A	N/A	Negative	N/A	N/A	N/A	N/A	N/A	N/A	N/A	N/A	N/A	N/A	N/A	N/A	N/A	N/A	N/A
34	PDG 034	Nasopharyngeal Swab	Patients	Negative	N/A	N/A	Negative	N/A	N/A	N/A	N/A	N/A	N/A	N/A	N/A	N/A	N/A	N/A	N/A	N/A	N/A	N/A
35	PDG 035	Nasopharyngeal Swab	Patients	Negative	N/A	N/A	Negative	N/A	N/A	N/A	N/A	N/A	N/A	N/A	N/A	N/A	N/A	N/A	N/A	N/A	N/A	N/A
36	PDG 036	Nasopharyngeal Swab	Patients	Negative	N/A	N/A	Negative	N/A	N/A	N/A	N/A	N/A	N/A	N/A	N/A	N/A	N/A	N/A	N/A	N/A	N/A	N/A
37	PDG 037	Nasopharyngeal Swab	Patients	Negative	N/A	N/A	Negative	N/A	N/A	N/A	N/A	N/A	N/A	N/A	N/A	N/A	N/A	N/A	N/A	N/A	N/A	N/A
38	PDG 038	Nasopharyngeal Swab	Patients	Negative	N/A	N/A	Negative	N/A	N/A	N/A	N/A	N/A	N/A	N/A	N/A	N/A	N/A	N/A	N/A	N/A	N/A	N/A
39	PDG 039	Nasopharyngeal Swab	Patients	Negative	N/A	N/A	Negative	N/A	N/A	N/A	N/A	N/A	N/A	N/A	N/A	N/A	N/A	N/A	N/A	N/A	N/A	N/A
40	PDG 040	Nasopharyngeal Swab	Patients	Negative	N/A	N/A	Negative	N/A	N/A	N/A	N/A	N/A	N/A	N/A	N/A	N/A	N/A	N/A	N/A	N/A	N/A	N/A
41	PDG 041	Nasopharyngeal Swab	Patients	Negative	N/A	N/A	Negative	N/A	N/A	N/A	N/A	N/A	N/A	N/A	N/A	N/A	N/A	N/A	N/A	N/A	N/A	N/A
42	PDG 042	Nasopharyngeal Swab	Patients	Negative	N/A	N/A	Negative	N/A	N/A	N/A	N/A	N/A	N/A	N/A	N/A	N/A	N/A	N/A	N/A	N/A	N/A	N/A
43	PDG 043	Nasopharyngeal Swab	Patients	Positive	R	Negative	Negative	N/A	N/A	N/A	N/A	N/A	N/A	N/A	N/A	N/A	N/A	N/A	N/A	N/A	N/A	N/A
44	PDG 044	Nasopharyngeal Swab	Patients	Negative	N/A	N/A	Negative	N/A	N/A	N/A	N/A	N/A	N/A	N/A	N/A	N/A	N/A	N/A	N/A	N/A	N/A	N/A
45	PDG 045	Nasopharyngeal Swab	Patients	Positive	R	Negative	Negative	N/A	N/A	N/A	N/A	N/A	N/A	N/A	N/A	N/A	N/A	N/A	N/A	N/A	N/A	N/A
46	PDG 046	Nasopharyngeal Swab	Patients	Negative	N/A	N/A	Negative	N/A	N/A	N/A	N/A	N/A	N/A	N/A	N/A	N/A	N/A	N/A	N/A	N/A	N/A	N/A
47	PDG 047	Nasopharyngeal Swab	Patients	Negative	N/A	N/A	Negative	N/A	N/A	N/A	N/A	N/A	N/A	N/A	N/A	N/A	N/A	N/A	N/A	N/A	N/A	N/A
48	PDG 048	Nasopharyngeal Swab	Patients	Negative	N/A	N/A	Negative	N/A	N/A	N/A	N/A	N/A	N/A	N/A	N/A	N/A	N/A	N/A	N/A	N/A	N/A	N/A
49	PDG 049	Nasopharyngeal Swab	Patients	Negative	N/A	N/A	Negative	N/A	N/A	N/A	N/A	N/A	N/A	N/A	N/A	N/A	N/A	N/A	N/A	N/A	N/A	N/A
50	PDG 050	Nasopharyngeal Swab	Patients	Negative	N/A	N/A	Negative	N/A	N/A	N/A	N/A	N/A	N/A	N/A	N/A	N/A	N/A	N/A	N/A	N/A	N/A	N/A
51	PDG 051	Nasopharyngeal Swab	Patients	Negative	N/A	N/A	Negative	N/A	N/A	N/A	N/A	N/A	N/A	N/A	N/A	N/A	N/A	N/A	N/A	N/A	N/A	N/A
52	PDG 052	Nasopharyngeal Swab	Patients	Negative	N/A	N/A	Negative	N/A	N/A	N/A	N/A	N/A	N/A	N/A	N/A	N/A	N/A	N/A	N/A	N/A	N/A	N/A
53	PDG 053	Nasopharyngeal Swab	Patients	Negative	N/A	N/A	Negative	N/A	N/A	N/A	N/A	N/A	N/A	N/A	N/A	N/A	N/A	N/A	N/A	N/A	N/A	N/A
54	PDG 054	Nasopharyngeal Swab	Patients	Positive	R	Negative	Negative	N/A	N/A	N/A	N/A	N/A	N/A	N/A	N/A	N/A	N/A	N/A	N/A	N/A	N/A	N/A
55	PDG 055	Nasopharyngeal Swab	Patients	Negative	N/A	N/A	Negative	N/A	N/A	N/A	N/A	N/A	N/A	N/A	N/A	N/A	N/A	N/A	N/A	N/A	N/A	N/A
56	PDG 056	Nasopharyngeal Swab	Patients	Negative	N/A	N/A	Negative	N/A	N/A	N/A	N/A	N/A	N/A	N/A	N/A	N/A	N/A	N/A	N/A	N/A	N/A	N/A
57	PDG 057	Nasopharyngeal Swab	Patients	Negative	N/A	N/A	Negative	N/A	N/A	N/A	N/A	N/A	N/A	N/A	N/A	N/A	N/A	N/A	N/A	N/A	N/A	N/A
58	PDG 058	Nasopharyngeal Swab	Patients	Negative	N/A	N/A	Negative	N/A	N/A	N/A	N/A	N/A	N/A	N/A	N/A	N/A	N/A	N/A	N/A	N/A	N/A	N/A
59	PDG 059	Nasopharyngeal Swab	Patients	Positive	S	N/A	Positive	untypeable by PCR (cpsA negative)	31	0	0	0	0	19	24	S	R	R	R	R	R	S
60	PDG 060	Nasopharyngeal Swab	Patients	Negative	N/A	N/A	Negative	N/A	N/A	N/A	N/A	N/A	N/A	N/A	N/A	N/A	N/A	N/A	N/A	N/A	N/A	N/A
61	PDG 061	Nasopharyngeal Swab	Patients	Negative	N/A	N/A	Negative	N/A	N/A	N/A	N/A	N/A	N/A	N/A	N/A	N/A	N/A	N/A	N/A	N/A	N/A	N/A
62	PDG 062	Nasopharyngeal Swab	Patients	Negative	N/A	N/A	Negative	N/A	N/A	N/A	N/A	N/A	N/A	N/A	N/A	N/A	N/A	N/A	N/A	N/A	N/A	N/A
63	PDG 063	Nasopharyngeal Swab	Patients	Negative	N/A	N/A	Negative	N/A	N/A	N/A	N/A	N/A	N/A	N/A	N/A	N/A	N/A	N/A	N/A	N/A	N/A	N/A
64	PDG 064	Nasopharyngeal Swab	Patients	Positive	R	Negative	Negative	N/A	N/A	N/A	N/A	N/A	N/A	N/A	N/A	N/A	N/A	N/A	N/A	N/A	N/A	N/A
65	PDG 065	Nasopharyngeal Swab	Patients	Positive	R	Negative	Negative	N/A	N/A	N/A	N/A	N/A	N/A	N/A	N/A	N/A	N/A	N/A	N/A	N/A	N/A	N/A
66	PDG 075	Nasopharyngeal Swab	Control	Positive	S	N/A	Positive	6A	26	26	27	32	28	39	25	S	S	S	S	S	S	S
67	PDG 076	Nasopharyngeal Swab	Control	Negative	N/A	N/A	Negative	N/A	N/A	N/A	N/A	N/A	N/A	N/A	N/A	N/A	N/A	N/A	N/A	N/A	N/A	N/A
68	PDG 077	Nasopharyngeal Swab	Control	Negative	N/A	N/A	Negative	N/A	N/A	N/A	N/A	N/A	N/A	N/A	N/A	N/A	N/A	N/A	N/A	N/A	N/A	N/A
69	PDG 078	Nasopharyngeal Swab	Control	Negative	N/A	N/A	Negative	N/A	N/A	N/A	N/A	N/A	N/A	N/A	N/A	N/A	N/A	N/A	N/A	N/A	N/A	N/A
70	PDG 079	Nasopharyngeal Swab	Control	Positive	S	N/A	Positive	15B/15C	27	25	29	30	24	38	24	S	S	S	S	S	S	S
71	PDG 080	Nasopharyngeal Swab	Control	Negative	N/A	N/A	Negative	N/A	N/A	N/A	N/A	N/A	N/A	N/A	N/A	N/A	N/A	N/A	N/A	N/A	N/A	N/A
72	PDG 081	Nasopharyngeal Swab	Control	Positive	S	N/A	Positive	001	17	27	29	30	24	38	24	R	S	S	S	S	S	S
73	PDG 082	Nasopharyngeal Swab	Control	Positive	S	N/A	Positive	6C	27	26	29	29	25	30	26	S	S	S	S	S	S	S
74	PDG 083	Nasopharyngeal Swab	Control	Positive	S	N/A	Positive	6A	29	25	10	30	20	30	24	S	S	R	S	S	S	S
75	PDG 084	Nasopharyngeal Swab	Control	Positive	S	N/A	Positive	014	29	26	16	31	12	35	26	S	S	R	S	R	S	S
76	PDG 085	Nasopharyngeal Swab	Control	Positive	S	N/A	Positive	33F/33A/37	32	29	17	32	27	36	27	S	S	R	S	S	S	S
77	PDG 086	Nasopharyngeal Swab	Control	Positive	S	N/A	Positive	6C	25	28	27	28	29	34	22	S	S	S	S	S	S	S
78	PDG 087	Nasopharyngeal Swab	Control	Positive	S	N/A	Positive	034	26	25	27	25	19	32	28	S	S	S	S	S	S	S
79	PDG 088	Nasopharyngeal Swab	Control	Positive	S	N/A	Positive	034	28	25	26	27	11	30	22	S	S	S	S	R	S	S
80	PDG 089	Nasopharyngeal Swab	Control	Positive	S	N/A	Positive	004	16	26	27	29	24	15	25	R	S	S	S	S	R	S
81	PDG 090	Nasopharyngeal Swab	Control	Positive	S	N/A	Positive	untypeable by PCR (cpsA negative)	30	26	0	29	0	34	24	S	S	R	S	R	S	S
82	PDG 091	Nasopharyngeal Swab	Control	Positive	R	Negative	Negative	N/A	N/A	N/A	N/A	N/A	N/A	N/A	N/A	N/A	N/A	N/A	N/A	N/A	N/A	N/A
83	PDG 092	Nasopharyngeal Swab	Control	Negative	N/A	N/A	Negative	N/A	N/A	N/A	N/A	N/A	N/A	N/A	N/A	N/A	N/A	N/A	N/A	N/A	N/A	N/A
84	PDG 093	Nasopharyngeal Swab	Control	Negative	N/A	N/A	Negative	N/A	N/A	N/A	N/A	N/A	N/A	N/A	N/A	N/A	N/A	N/A	N/A	N/A	N/A	N/A
85	PDG 094	Nasopharyngeal Swab	Control	Negative	N/A	N/A	Negative	N/A	N/A	N/A	N/A	N/A	N/A	N/A	N/A	N/A	N/A	N/A	N/A	N/A	N/A	N/A
86	PDG 095	Nasopharyngeal Swab	Control	Positive	R	Negative	Negative	N/A	N/A	N/A	N/A	N/A	N/A	N/A	N/A	N/A	N/A	N/A	N/A	N/A	N/A	N/A
87	PDG 096	Nasopharyngeal Swab	Control	Negative	N/A	N/A	Negative	N/A	N/A	N/A	N/A	N/A	N/A	N/A	N/A	N/A	N/A	N/A	N/A	N/A	N/A	N/A
88	PDG 097	Nasopharyngeal Swab	Control	Positive	S	N/A	Positive	untypeable by PCR (cpsA negative)	23	31	19	35	0	12	29	S	S	R	S	R	R	S
89	PDG 098 colony 1	Nasopharyngeal Swab	Control	Positive	S	N/A	Positive	014	27	27	19	31	17	35	22	S	S	R	S	I	S	S
90	PDG 098 colony 2	Nasopharyngeal Swab	Control	Positive	S	N/A	Positive	19A	29	26	10	26	0	16	23	S	S	R	S	R	R	S
91	PDG 099	Nasopharyngeal Swab	Control	Negative	N/A	N/A	Negative	N/A	N/A	N/A	N/A	N/A	N/A	N/A	N/A	N/A	N/A	N/A	N/A	N/A	N/A	N/A
92	PDG 100	Nasopharyngeal Swab	Control	Negative	N/A	N/A	Negative	N/A	N/A	N/A	N/A	N/A	N/A	N/A	N/A	N/A	N/A	N/A	N/A	N/A	N/A	N/A
93	PDG 101	Nasopharyngeal Swab	Control	Negative	N/A	N/A	Negative	N/A	N/A	N/A	N/A	N/A	N/A	N/A	N/A	N/A	N/A	N/A	N/A	N/A	N/A	N/A
94	PDG 102	Nasopharyngeal Swab	Control	Negative	N/A	N/A	Negative	N/A	N/A	N/A	N/A	N/A	N/A	N/A	N/A	N/A	N/A	N/A	N/A	N/A	N/A	N/A
95	PDG 103	Nasopharyngeal Swab	Control	Positive	S	N/A	Positive	001	18	23	26	29	13	18	22	R	S	S	S	R	R	S
96	PDG 104	Nasopharyngeal Swab	Control	Positive	S	N/A	Positive	18C/18F/18B/18A	22	24	25	27	0	14	22	S	S	S	S	R	R	S
97	PDG 105	Nasopharyngeal Swab	Control	Positive	S	N/A	Positive	6C	25	22	24	28	24	34	23	S	S	S	S	S	S	S
98	PDG 106	Nasopharyngeal Swab	Control	Negative	N/A	N/A	Negative	N/A	N/A	N/A	N/A	N/A	N/A	N/A	N/A	N/A	N/A	N/A	N/A	N/A	N/A	N/A
99	PDG 107	Nasopharyngeal Swab	Control	Positive	S	N/A	Positive	6C	24	20	22	25	20	35	26	S	S	S	S	S	S	S
100	PDG 108	Nasopharyngeal Swab	Control	Positive	S	N/A	Positive	23F	29	26	0	29	10	20	22	S	S	R	S	R	R	S
101	PDG 109	Nasopharyngeal Swab	Control	Negative	N/A	N/A	Negative	N/A	N/A	N/A	N/A	N/A	N/A	N/A	N/A	N/A	N/A	N/A	N/A	N/A	N/A	N/A
102	PDG 110	Nasopharyngeal Swab	Control	Negative	N/A	N/A	Negative	N/A	N/A	N/A	N/A	N/A	N/A	N/A	N/A	N/A	N/A	N/A	N/A	N/A	N/A	N/A
103	PDG 111	Nasopharyngeal Swab	Control	Positive	S	N/A	Positive	19F	31	0	0	0	0	20	29	S	R	R	R	R	R	S
104	PDG 112	Nasopharyngeal Swab	Control	Positive	S	N/A	Positive	11A/11D	22	26	25	36	16	38	22	S	S	S	S	I	S	S
105	PDG 113	Nasopharyngeal Swab	Control	Negative	N/A	N/A	Negative	N/A	N/A	N/A	N/A	N/A	N/A	N/A	N/A	N/A	N/A	N/A	N/A	N/A	N/A	N/A
106	PDG 114	Nasopharyngeal Swab	Control	Negative	N/A	N/A	Negative	N/A	N/A	N/A	N/A	N/A	N/A	N/A	N/A	N/A	N/A	N/A	N/A	N/A	N/A	N/A
107	PDG 115	Nasopharyngeal Swab	Control	Positive	S	N/A	Positive	014	23	22	18	29	25	32	22	S	S	R	S	S	S	S
108	PDG 116	Nasopharyngeal Swab	Control	Positive	R	Negative	Negative	N/A	N/A	N/A	N/A	N/A	N/A	N/A	N/A	N/A	N/A	N/A	N/A	N/A	N/A	N/A
109	PDG 117	Nasopharyngeal Swab	Control	Positive	S	N/A	Positive	untypeable by PCR (cpsA negative)	27	30	0	32	18	38	24	S	S	R	S	I	S	S
110	PDG 118	Nasopharyngeal Swab	Control	Positive	S	N/A	Positive	6B	27	25	26	29	18	34	22	S	S	S	S	I	S	S
111	PDG 119	Nasopharyngeal Swab	Control	Negative	N/A	N/A	Negative	N/A	N/A	N/A	N/A	N/A	N/A	N/A	N/A	N/A	N/A	N/A	N/A	N/A	N/A	N/A
112	PDG 120	Nasopharyngeal Swab	Control	Negative	N/A	N/A	Negative	N/A	N/A	N/A	N/A	N/A	N/A	N/A	N/A	N/A	N/A	N/A	N/A	N/A	N/A	N/A
113	PDG 121	Nasopharyngeal Swab	Control	Negative	N/A	N/A	Negative	N/A	N/A	N/A	N/A	N/A	N/A	N/A	N/A	N/A	N/A	N/A	N/A	N/A	N/A	N/A
114	PDG 122	Nasopharyngeal Swab	Control	Positive	S	N/A	Positive	Untypeable by PCR (cpsA positive)	26	27	27	30	17	35	23	S	S	S	S	I	S	S
115	PDG 123	Nasopharyngeal Swab	Control	Positive	S	N/A	Positive	23F	26	26	0	17	0	16	20	S	S	R	I	R	R	S
116	PDG 124	Nasopharyngeal Swab	Control	Positive	S	N/A	Positive	untypeable by PCR (cpsA negative)	28	19	0	26	14	33	21	S	S	R	S	R	S	S
117	PDG 125	Nasopharyngeal Swab	Control	Positive	R	Negative	Negative	N/A	N/A	N/A	N/A	N/A	N/A	N/A	N/A	N/A	N/A	N/A	N/A	N/A	N/A	N/A
118	PDG 126	Nasopharyngeal Swab	Control	Positive	S	N/A	Positive	034	32	25	24	24	16	34	21	S	S	S	S	I	S	S
119	PDG 127	Nasopharyngeal Swab	Control	Positive	R	Negative	Negative	N/A	N/A	N/A	N/A	N/A	N/A	N/A	N/A	N/A	N/A	N/A	N/A	N/A	N/A	N/A
120	PDG 128	Nasopharyngeal Swab	Control	Positive	S	N/A	Positive	19F	25	0	0	0	0	34	23	S	R	R	R	R	S	S
121	PDG 129	Nasopharyngeal Swab	Control	Negative	N/A	N/A	Negative	N/A	N/A	N/A	N/A	N/A	N/A	N/A	N/A	N/A	N/A	N/A	N/A	N/A	N/A	N/A
122	PDG 130	Nasopharyngeal Swab	Control	Positive	S	N/A	Positive	19F	26	0	0	0	0	39	24	S	R	R	R	R	S	S
123	PDG 131	Nasopharyngeal Swab	Control	Positive	S	N/A	Positive	19F	27	0	0	0	0	39	24	S	R	R	R	R	S	S
124	PDG 132	Nasopharyngeal Swab	Control	Positive	S	N/A	Positive	19F	28	0	0	0	0	35	25	S	R	R	R	R	S	S
125	PDG 133	Nasopharyngeal Swab	Control	Negative	N/A	N/A	Negative	N/A	N/A	N/A	N/A	N/A	N/A	N/A	N/A	N/A	N/A	N/A	N/A	N/A	N/A	N/A
126	PDG 134	Nasopharyngeal Swab	Control	Negative	N/A	N/A	Negative	N/A	N/A	N/A	N/A	N/A	N/A	N/A	N/A	N/A	N/A	N/A	N/A	N/A	N/A	N/A
127	PDG 135	Nasopharyngeal Swab	Control	Positive	S	N/A	Positive	19F	27	0	0	0	0	20	23	S	R	R	R	R	R	S
128	PDG 136	Nasopharyngeal Swab	Control	Positive	S	N/A	Positive	19F	26	0	0	0	0	30	22	S	R	R	R	R	S	S
129	PDG 137	Nasopharyngeal Swab	Control	Positive	S	N/A	Positive	19F	26	0	0	0	0	31	21	S	R	R	R	R	S	S
130	PDG 138	Nasopharyngeal Swab	Control	Negative	N/A	N/A	Negative	N/A	N/A	N/A	N/A	N/A	N/A	N/A	N/A	N/A	N/A	N/A	N/A	N/A	N/A	N/A
131	PDG 139	Nasopharyngeal Swab	Control	Negative	N/A	N/A	Negative	N/A	N/A	N/A	N/A	N/A	N/A	N/A	N/A	N/A	N/A	N/A	N/A	N/A	N/A	N/A
CHL: Chloramphenicol; CLI: Clindamycin; OXA: Oxacillin; ERY: Erythromycin; SXT: Sulphametoxazole-trimetophrim; TET: Tetracycline; VA: Vancomycin
